# Supplementary material for: Analytical and computational solution for the estimation of SNP-heritability in biobank-scale and distributed datasets
Source: PLoS Comput Biol. 2025 Oct 21;21(10):e1013568. doi: 10.1371/journal.pcbi.1013568 (PMC12539748; doi:10.1371/journal.pcbi.1013568)
Supplement: S1 Data — (ZIP) [file pcbi.1013568.s003.zip]

Archive with 4 entries (4 files):
- Source1.R
- __MACOSX/._Source1.R
- Source2.R
- __MACOSX/._Source2.R
