# Supplementary material for: Analytical and computational solution for the estimation of SNP-heritability in biobank-scale and distributed datasets
Source: PLoS Comput Biol. 2025 Oct 21;21(10):e1013568. doi: 10.1371/journal.pcbi.1013568 (PMC12539748; doi:10.1371/journal.pcbi.1013568)
Supplement: S2 Table — (XLSX) [file pcbi.1013568.s005.xlsx]

## Sheet: Sheet 1
S2 Table. The time cost for heritability estimation on BMI for RHE-reg, BOLT-REML and GCTA.
Trait	Sample size	Marker	Method	Runtime (minute)
BMI	10000	523945	RHE (Covergent B=20)	3.98
			BOLT-REML	24.57
			GCTA	117.58
