# Supplementary material for: Analytical and computational solution for the estimation of SNP-heritability in biobank-scale and distributed datasets
Source: PLoS Comput Biol. 2025 Oct 21;21(10):e1013568. doi: 10.1371/journal.pcbi.1013568 (PMC12539748; doi:10.1371/journal.pcbi.1013568)
Supplement: S3 Table — (XLSX) [file pcbi.1013568.s006.xlsx]

## Sheet: Sheet 1
S3 Table. Computational time for 81 continuous traits using RHE-reg.
Field ID	Field	N	M	B	Time (min)
46	Hand grip strength (left)	277663	525442	120	811.82
47	Hand grip strength (right)	277671	525445	110	791.8
48	Waist circumference	278294	525451	210	1215.57
49	Hip circumference	278258	525454	60	405.52
50	Standing height	278153	525454	70	436.94
78	Heel bone mineral density (BMD) T-score, automated	158812	525120	150	478.65
102	Pulse rate, automated reading	260419	525332	200	1196.12
189	Townsend deprivation index at recruitment	278444	525451	130	882.21
874	Duration of walks	268449	525412	90	614.4
894	Duration of moderate activity	231849	525320	50	350.61
914	Duration of vigorous activity	167086	525232	70	216.31
1050	Time spend outdoors in summer	278498	525450	40	334.6
1060	Time spent outdoors in winter	278498	525450	40	327.72
1070	Time spent watching television (TV)	278788	525460	120	658.13
1160	Sleep duration	278788	525460	60	465.27
1289	Cooked vegetable intake	278788	525460	40	358.27
1299	Salad / raw vegetable intake	278788	525460	20	222.93
1309	Fresh fruit intake	278788	525460	140	900.38
1438	Bread intake	278498	525450	30	288.33
1488	Tea intake	278788	525460	70	501.18
1528	Water intake	278788	525460	50	409.45
2139	Age first had sexual intercourse	256475	525364	120	767.95
2149	Lifetime number of sexual partners	254049	525367	10	148.07
2714	Age when periods started (menarche)	149162	525178	90	243.49
2744	Birth weight of first child	120733	525109	80	181.96
2754	Age at first live birth	101184	525038	210	483.44
2867	Age started smoking in former smokers	67142	524890	10	43.76
2887	Number of cigarettes previously smoked daily	63706	524843	60	108.87
2966	Age high blood pressure diagnosed	73688	524930	20	65.27
2976	Age diabetes diagnosed	12658	523945	10	7.82
3148	Heel bone mineral density (BMD)	158738	525123	110	365.91
3436	Age started smoking in current smokers	19701	524196	10	11.64
3456	Number of cigarettes currently smoked daily (current cigarette smokers)	18047	524159	70	22.68
3761	Age hay fever, rhinitis or eczema diagnosed	65005	524889	40	98.94
3786	Age asthma diagnosed	31608	524509	100	89.84
3872	Age of primiparous women at birth of child	19549	524313	10	8.77
4079	Diastolic blood pressure, automated reading	260419	525332	30	275.23
4080	Systolic blood pressure, automated reading	260416	525332	210	1296.43
4105	Heel bone mineral density (BMD) (left)	89234	524986	80	205.4
4106	Heel bone mineral density (BMD) T-score, automated (left)	89284	524985	110	257.3
4124	Heel bone mineral density (BMD) (right)	89233	524988	60	155.68
4125	Heel bone mineral density (BMD) T-score, automated (right)	89279	524990	70	180.69
5201	logMAR, final (right)	62443	524825	10	42.25
5208	logMAR, final (left)	62402	524829	20	60.82
5254	Intra-ocular pressure, corneal-compensated (right)	60282	524823	60	132.75
5255	Intra-ocular pressure, Goldmann-correlated (right)	60282	524823	210	407.89
5256	Corneal hysteresis (right)	60282	524823	120	243.35
5257	Corneal resistance factor (right)	60282	524823	210	407.6
5262	Intra-ocular pressure, corneal-compensated (left)	60190	524823	20	59.1
5263	Intra-ocular pressure, Goldmann-correlated (left)	60190	524823	100	206.25
5264	Corneal hysteresis (left)	60190	524823	20	59.63
5265	Corneal resistance factor (left)	60190	524823	50	114.26
20015	Sitting height	277875	525447	40	270.06
20019	Speech-reception-threshold (SRT) estimate (left)	84976	524977	20	91.22
20021	Speech-reception-threshold (SRT) estimate (right)	85079	524993	20	90.73
20022	Birth weight	159698	525184	150	438
20127	Neuroticism score	226724	525303	110	675.15
20150	Forced expiratory volume in 1-second (FEV1), Best measure	208330	525285	40	284.2
20151	Forced vital capacity (FVC), Best measure	208330	525285	110	709.57
20161	Pack years of smoking	81743	524933	130	279.55
20162	Pack years adult smoking as proportion of life span exposed to smoking	81743	524933	120	274.25
21001	Body mass index (BMI)	277867	525448	80	510.69
21002	Weight	277970	525449	60	424.16
21021	Pulse wave Arterial Stiffness index	92352	524987	40	118.04
23099	Body fat percentage	273712	525420	120	635.22
23102	Whole body water mass	273883	525421	80	547.38
23106	Impedance of whole body	273856	525422	200	1167.65
23107	Impedance of leg (right)	273872	525422	210	1412.09
23108	Impedance of leg (left)	273868	525422	210	1515.67
23109	Impedance of arm (right)	273853	525422	210	1332.82
23110	Impedance of arm (left)	273867	525422	210	1253.6
23111	Leg fat percentage (right)	273869	525422	120	766.9
23114	Leg predicted mass (right)	273859	525420	70	441.59
23115	Leg fat percentage (left)	273853	525420	110	715.23
23118	Leg predicted mass (left)	273837	525421	60	368.48
23119	Arm fat percentage (right)	273831	525421	110	699.01
23122	Arm predicted mass (right)	273802	525420	80	499.45
23123	Arm fat percentage (left)	273790	525420	110	653.98
23126	Arm predicted mass (left)	273747	525420	90	671.94
23127	Trunk fat percentage	273718	525423	120	755.12
23130	Trunk predicted mass	273621	525417	70	454.91
				90.1235	452.789
